# Supplementary material for: Changes in post-transplant serum testosterone levels in men undergoing lung transplantation: a pilot study using the TriNetX Research Network
Source: Int J Impot Res. 2024 Jun 5;37(8):595–600. doi: 10.1038/s41443-024-00921-7 (PMC12367543; doi:10.1038/s41443-024-00921-7)
Supplement: Supplementary file 1 — Supplemental Table 1. Code and code descriptions for cohort criteria and study variables [file 41443_2024_921_MOESM1_ESM.xlsx]

## Sheet: Sheet1
Summary: This table includes the ICD, RxNorm, and CPT codes used to conduct this study with the de-identified data available through the TriNetX Research Network.
Supplemental Table 1. Code and code descriptions for cohort criteria and study variables
Variable	Code System	Code	Code description
Lung transplant	ICD-10-PCS	0BYM0Z0	Transplantation of Bilateral Lungs, Allogeneic, Open Approach
	ICD-10-PCS	0BYM0Z1	Transplantation of Bilateral Lungs, Syngeneic, Open Approach
	CPT	580	Anesthesia for heart/lung transplant
	CPT	33930	Heart/Lung Transplantation Procedures
Testosterone	LONIC	2986-8	Testosterone in Serum or Plasma
Testosterone therapy	RxNorm	10379	testosterone
	RxNorm	3102	danazol
	RxNorm	6818	methandriol
	RxNorm	6904	methandrostenolone
	RxNorm	7779	methyltestosterone
	RxNorm	7813	oxandrolone
	RxNorm	227518	follicle stimulating hormone
	RxNorm	25357	follitropin beta
	RxNorm	2596	clomiphene
	RxNorm	35825	ganirelix
	RxNorm	386938	follitropin alfa
	RxNorm	4986	chorionic gonadotropin
	RxNorm	6383	luteinizing hormone
Diabetes	ICD-10	E08-E13	Diabetes mellitus
	ICD-9	250	Diabetes mellitus
Obesity	ICD-10	E66	Overweight and obesity
	ICD-9	278	Overweight and obesity
Dialysis	CPT	90935,90937,90940, 90945,90947,90951, 90952,90953,90954, 90955,90956,90957, 90958,90959,90960, 90961,90962,90967, 90968,90969,90970, 90963,90964,90965, 90966,90989,90993	Hemodialysis Procedures
Chronic obstructive pulmonary disease (COPD)	ICD-10	J44	Chronic Obstructive Pulmonary Disease
	ICD-9	491.2	Obstructive chronic bronchitis
	ICD-9	493.2	Chronic obstructive asthma
Restrictive lung disease	ICD-10	J98.4	Other disorders of lung
	ICD-9	518	Other diseases of lung
Cystic fibrosis	ICD-10	E84	Cystic fibrosis
	ICD-9	277	Cystic fibrosis
Pulmonary vascular disease	ICD-10	I28	Other diseases of pulmonary vessels
	ICD-9	417	Other diseases of pulmonary circulation
Pulmonary hypertension	ICD-10	I27	Other pulmonary heart disease
	ICD-9	416	Chronic pulmonary heart disease
Smoking history	ICD-10	F17	Nicotine dependence
	ICD-9	305.1	Tobacco use
Immunosuppressant	RxNorm	265323	Mycophenolate
	RxNorm	42316	Tacrolimus
	RxNorm	6902	Methylprednisolone
	RxNorm	196102	Basiliximab
Extracorporeal membrane oxygenation (ECMO)	CPT	33946,33947,33948, 33949,33951,33952, 33953,33954,33955, 33956,33957,33958, 33959,33962,33963, 33964,33966,33969, 33984,33985,33986, 33987,33988,33989	Extracorporeal membrane oxygenation
Multiple transplants	ICD-10-PCS	0TY10Z0	Transplantation of Left Kidney, Allogeneic, Open Approach
	ICD-10-PCS	0TY10Z1	Transplantation of Left Kidney, Syngeneic, Open Approach
	ICD-10-PCS	0TY00Z0	Transplantation of Right Kidney, Allogeneic, Open Approach
	ICD-10-PCS	0TY00Z1	Transplantation of Right Kidney, Syngeneic, Open Approach
	ICD-10-PCS	0FY00Z0	Transplantation of Liver, Allogeneic, Open Approach
	ICD-10-PCS	0FY00Z1	Transplantation of Liver, Syngeneic, Open Approach
	CPT	868	Anesthesia for renal transplant
	CPT	50360	Renal allotransplantation, without recipient nephrectomy
	CPT	50365	Renal allotransplantation, with recipient nephrectomy
	CPT	47133	Hepatectomy
	CPT	47135	Liver allotransplantation, orthotopic, partial or whole
	CPT	47140	Hepatectomy, from living donor; left lateral segment only
	CPT	47141	Hepatectomy, from living donor; total left lobectomy
	CPT	47142	Hepatectomy, from living donor; total right lobectomy
	CPT	47143,47144,47145, 47146,47147	Preparation of liver graft prior to allotransplantation
	ICD-10-PCS	02YA0Z1	Transplantation of Heart, Syngeneic, Open Approach
	ICD-10-PCS	02YA0Z0	Transplantation of Heart, Allogeneic, Open Approach
	CPT	580	Anesthesia for heart transplant or heart/lung transplant
	CPT	33940	cardiectomy
	CPT	33944	Preparation of heart allograft prior to transplantation
	CPT	33945	Heart transplant
	ICD-10-PCS	0BYM0Z0	Transplantation of Bilateral Lungs, Allogeneic, Open Approach
	ICD-10-PCS	0BYM0Z1	Transplantation of Bilateral Lungs, Syngeneic, Open Approach
	CPT	580	Anesthesia for heart transplant or heart/lung transplant
	CPT	33930	cardiectomy-pneumonectomy
	CPT	33933	Preparation of heart/lung allograft prior to transplantation
	CPT	33935	Heart-lung transplant
	ICD-10-PCS	0FYG0Z0	Transplantation of Pancreas, Allogeneic, Open Approach
	ICD-10-PCS	0FYG0Z1	Transplantation of Pancreas, Syngeneic, Open Approach
	CPT	48550	Pancreatectomy
	CPT	48551	Preparation of allograft prior to transplantation
	CPT	48552	Pancreas allograft prior to transplantation
	CPT	48554	Transplantation of pancreatic allograft
	CPT	48556	Transplantation of pancreatic allograft
	HCPCS	S2065	Pancreas kidney transplantation
Lung transplant rejection	ICD-10	T86.81	Complications of lung transplant
	ICD-9	996.84	Complications of lung transplant
Pneumonia	ICD-10	J18.9	Pneumonia, unspecified organism
	ICD-9	486	Pneumonia, unspecified organism
Pulmonary embolism	ICD-10	I26.9	Pulmonary embolism
	ICD-9	415.19	Pulmonary embolism
	ICD-10	J81.0	Pulmonary edema
	ICD-9	518.4	Pulmonary edema
